# Supplementary material for: Unraveling the therapeutic mechanisms of dichloroacetic acid in lung cancer through integrated multi-omics approaches: metabolomics and transcriptomics
Source: Front Genet. 2023 Jun 8;14:1199566. doi: 10.3389/fgene.2023.1199566 (PMC10285292; doi:10.3389/fgene.2023.1199566)
Supplement: Supplementary file 1 [file DataSheet1.CSV]

Supplementary Table 1.P value and Fold change of DCA and cancer control
	FC(DCA/Cancer control)	log2(FC)	raw.pval	-LOG10(p)
6-hydroxy-Purine	0.20778	-2.2669	3.10E-11	10.509
Citric acid	3.7043	1.8892	1.77E-10	9.7521
xanthine,tms ( tms )	0.2667	-1.9067	6.66E-10	9.1765
1,5-Anhydro-d-sorbitol	0.35864	-1.4794	7.05E-10	9.1521
Gluconic acid	11.264	3.4936	1.40E-09	8.8546
Butanedioic acid	8.4283	3.0752	6.14E-09	8.212
2-Ketoglutaric Acid	0.093792	-3.4144	1.82E-08	7.7406
Adonitol	3.934	1.976	2.35E-08	7.6298
(E)-Elaidic acid,C18:1,n9	5.0662	2.3409	2.59E-08	7.5871
Pentadecanoic acid C15:0	2.3986	1.2622	4.05E-08	7.3922
Trimethylsilyl ether of glucitol:2	10.482	3.3899	8.06E-08	7.0934
Hexadecanoic acid	2.3421	1.2278	8.35E-08	7.0785
Ascorbic acid	0.090971	-3.4585	8.72E-08	7.0595
Phosphoric acid	0.32233	-1.6334	1.82E-07	6.74
GLUCOSE-6-PHOSPHATE	0.42534	-1.2333	2.88E-07	6.5401
7-(Trimethylsilyloxy)-3-[4-(trimethylsiloxy)phenyl]-4H-1-benzopyran-4-one	4.0366	2.0131	3.29E-07	6.4824
1-Monooleoylglycerol	6.3333	2.663	3.61E-07	6.4422
9-Octadecenoic acid	5.366	2.4239	3.79E-07	6.4215
Galactose	0.47314	-1.0797	3.94E-07	6.4048
cis-5,8,11,14,17-Eicosapentaenoic acid	3.7915	1.9228	4.35E-07	6.3616
N-acetyl Glucosamine	3.2868	1.7167	9.75E-07	6.0111
Arabinofuranose	0.45137	-1.1476	1.17E-06	5.93
Heptadecanoic acid C17:0	3.2638	1.7065	1.35E-06	5.8684
Ribose	4.4205	2.1442	1.58E-06	5.8024
1-O-Hexadecenylglycerol	5.6692	2.5031	2.04E-06	5.6904
6,7-Di(trimethylsilyloxy)flavone	4.5197	2.1762	3.27E-06	5.4856
Xylitol	2.7911	1.4808	3.59E-06	5.4444
2-KETO-GLUCONIC ACID	0.45078	-1.1495	5.40E-06	5.2672
d-Ribose	3.4934	1.8046	6.22E-06	5.2064
cis-13-Docosenoic acid	2.5669	1.36	1.44E-05	4.8426
trans-9-Octadecenoic acid	2.1677	1.1162	1.59E-05	4.7994
Pentanedioic acid	2.5844	1.3698	1.91E-05	4.7193
Fructose	8.6423	3.1114	2.31E-05	4.6358
Tetradecanoic acid C14:0	2.6719	1.4179	2.93E-05	4.5327
Oleic acid C18:1	2.9578	1.5645	3.03E-05	4.5179
Hydroxyacetic acid	2.1259	1.088	3.24E-05	4.4895
TMS-derivative of 2-d-glucosw-methyloxime	3.0878	1.6266	3.65E-05	4.4382
Z-10-Pentadecenol	4.4287	2.1469	6.48E-05	4.1887
Myo-Inositol	3.0885	1.6269	7.43E-05	4.1292
Arachidonic acid	3.6003	1.8481	8.59E-05	4.0662
BIS-TMS ETHER OF 1-O-HEPTADECYLGLYCEROL	4.5735	2.1933	0.00019511	3.7097
1-Stearoyl-rac-glycerol	3.5468	1.8265	0.00020934	3.6791
5'-URIDINE MONOPHOSPHATE	0.32734	-1.6111	0.00022427	3.6492
Ethanolamine	2.0548	1.039	0.00031966	3.4953
D-(+)-Ribono-1,4-lactone	3.6013	1.8485	0.0004367	3.3598
D-(-)-Erythrose	4.5265	2.1784	0.00058505	3.2328
2-Mono-isobutyrin	4.4605	2.1572	0.00068067	3.1671
pyruvate	0.41057	-1.2843	0.0010649	2.9727
Lactobionic acid	0.41355	-1.2739	0.0036453	2.4383
5-Methyluridine	5.2106	2.3815	0.0052504	2.2798
Bis-N,N-(trimethylsilyl)formamide	2.1322	1.0924	0.03419	1.4661
Threitol	2.3546	1.2355	0.064928	1.1876
l-Leucine	6.4818	2.6964	0.074208	1.1295
